# Supplementary material for: miR-27a and miR-27a* contribute to metastatic properties of osteosarcoma cells
Source: Oncotarget. 2015 Feb 28;6(7):4920–35. doi: 10.18632/oncotarget.3025 (PMC4467124; doi:10.18632/oncotarget.3025)
Supplement: Supplementary file 2 [file oncotarget-06-4920-s002.xls]

## Sheet: Suppl. Table 3
Supplementary Figure S3: List of genes that correlates with miR-27a expression in OS clinical samples
	Correlation coefficient	Parametric p-value	FDR	Probe set	Gene symbol	Description
1	-0.911	< 1e-07	< 1e-07	225197_at	NA	NA
2	-0.957	< 1e-07	< 1e-07	235577_at	ZNF652	zinc finger protein 652
3	-0.89	9.17e-05	0.61	209675_s_at	HNRNPUL1	heterogeneous nuclear ribonucleoprotein U-like 1
4	-0.89	9.17e-05	0.61	218917_s_at	ARID1A	AT rich interactive domain 1A (SWI-like)
5	-0.886	9.17e-05	0.61	227069_at	NA	NA
6	0.872	0.0003089	0.997	1555068_at	WNK1	WNK lysine deficient protein kinase 1
7	-0.868	0.0004433	0.997	215046_at	C2orf67	chromosome 2 open reading frame 67
8	-0.865	0.0004433	0.997	230779_at	TNRC6B	trinucleotide repeat containing 6B
9	-0.858	0.0005971	0.997	202615_at	GNAQ	guanine nucleotide binding protein (G protein), q polypeptide
10	-0.851	0.0007719	0.997	218045_x_at	PTMS	parathymosin
11	-0.854	0.0007719	0.997	227860_at	CPXM1	carboxypeptidase X (M14 family), member 1
12	-0.854	0.0007719	0.997	242876_at	AKT3	v-akt murine thymoma viral oncogene homolog 3 (protein kinase B, gamma)
13	-0.84	0.0011919	0.997	202898_at	SDC3	syndecan 3
14	-0.84	0.0011919	0.997	204513_s_at	ELMO1	engulfment and cell motility 1
15	-0.836	0.0011919	0.997	214881_s_at	UBTF	upstream binding transcription factor, RNA polymerase I
16	0.836	0.0011919	0.997	235736_at	NA	NA
17	0.84	0.0011919	0.997	236741_at	WDR72	WD repeat domain 72
18	-0.833	0.0014409	0.997	203239_s_at	CNOT3	CCR4-NOT transcription complex, subunit 3
19	-0.829	0.0014409	0.997	203313_s_at	TGIF1	TGFB-induced factor homeobox 1
20	-0.833	0.0014409	0.997	209859_at	TRIM9	tripartite motif-containing 9
21	-0.833	0.0014409	0.997	236321_at	LOC285550	hypothetical protein LOC285550
22	-0.822	0.0017186	0.997	209442_x_at	ANK3	ankyrin 3, node of Ranvier (ankyrin G)
23	-0.822	0.0017186	0.997	212462_at	MYST4	MYST histone acetyltransferase (monocytic leukemia) 4
24	-0.822	0.0017186	0.997	232750_at	TNS1	tensin 1
25	-0.815	0.0020272	0.997	200695_at	PPP2R1A	protein phosphatase 2 (formerly 2A), regulatory subunit A, alpha isoform
26	-0.819	0.0020272	0.997	220755_s_at	C6orf48	chromosome 6 open reading frame 48
27	0.815	0.0020272	0.997	229194_at	PCGF5	polycomb group ring finger 5
28	0.815	0.0020272	0.997	239797_at	NA	NA
29	-0.808	0.0023689	0.997	201247_at	SREBF2	sterol regulatory element binding transcription factor 2
30	-0.812	0.0023689	0.997	224760_at	SP1	Sp1 transcription factor
31	-0.808	0.0023689	0.997	226314_at	CHST14	carbohydrate (N-acetylgalactosamine 4-0) sulfotransferase 14
32	-0.808	0.0023689	0.997	227994_x_at	PPDPF	pancreatic progenitor cell differentiation and proliferation factor homolog (zebrafish)
33	-0.804	0.0027461	0.997	214484_s_at	SIGMAR1	sigma non-opioid intracellular receptor 1
34	-0.801	0.0027461	0.997	217795_s_at	TMEM43	transmembrane protein 43
35	-0.801	0.0027461	0.997	220988_s_at	C1QTNF3	C1q and tumor necrosis factor related protein 3
36	-0.804	0.0027461	0.997	226761_at	IKZF4	IKAROS family zinc finger 4 (Eos)
37	-0.794	0.0031613	0.997	203786_s_at	TPD52L1	tumor protein D52-like 1
38	-0.797	0.0031613	0.997	209808_x_at	ING1	inhibitor of growth family, member 1
39	-0.797	0.0031613	0.997	224639_at	UNQ1887	signal peptide peptidase 3
40	-0.797	0.0031613	0.997	225199_at	NA	NA
41	-0.794	0.0031613	0.997	226484_at	ZBTB47	zinc finger and BTB domain containing 47
42	-0.797	0.0031613	0.997	229731_at	FOXS1	forkhead box S1
43	-0.79	0.0036168	0.997	212126_at	CBX5	chromobox homolog 5 (HP1 alpha homolog, Drosophila)
44	-0.79	0.0036168	0.997	221704_s_at	VPS37B	vacuolar protein sorting 37 homolog B (S. cerevisiae)
45	-0.79	0.0036168	0.997	229733_s_at	NA	NA
46	-0.79	0.0036168	0.997	229841_at	NA	NA
47	-0.787	0.0041155	0.997	1568779_a_at	ECM2	extracellular matrix protein 2, female organ and adipocyte specific
48	-0.787	0.0041155	0.997	202814_s_at	HEXIM1	hexamethylene bis-acetamide inducible 1
49	-0.783	0.0041155	0.997	203563_at	AFAP1	actin filament associated protein 1
50	-0.783	0.0041155	0.997	209094_at	DDAH1	dimethylarginine dimethylaminohydrolase 1
51	0.787	0.0041155	0.997	215347_at	NA	NA
52	0.787	0.0041155	0.997	219797_at	MGAT4A	mannosyl (alpha-1,3-)-glycoprotein beta-1,4-N-acetylglucosaminyltransferase, isozyme A
53	-0.787	0.0041155	0.997	226210_s_at	MEG3	maternally expressed 3 (non-protein coding)
54	-0.787	0.0041155	0.997	231726_at	PCDHB14	protocadherin beta 14
55	-0.783	0.0041155	0.997	236035_at	NA	NA
56	0.776	0.0046599	0.997	1552787_at	HELB	helicase (DNA) B
57	0.779	0.0046599	0.997	1555144_at	ARL17	ADP-ribosylation factor-like 17
58	0.78	0.0046599	0.997	1555464_at	IFIH1	interferon induced with helicase C domain 1
59	0.776	0.0046599	0.997	1560573_at	LOC387895	hypothetical gene supported by BC040060
60	-0.776	0.0046599	0.997	203825_at	BRD3	bromodomain containing 3
61	-0.776	0.0046599	0.997	209708_at	MOXD1	monooxygenase, DBH-like 1
62	-0.776	0.0046599	0.997	218010_x_at	PPDPF	pancreatic progenitor cell differentiation and proliferation factor homolog (zebrafish)
63	-0.78	0.0046599	0.997	229459_at	FAM19A5	family with sequence similarity 19 (chemokine (C-C motif)-like), member A5
64	-0.769	0.0052529	0.997	1553118_at	THEM4	thioesterase superfamily member 4
65	-0.772	0.0052529	0.997	1557545_s_at	RNF165	ring finger protein 165
66	-0.769	0.0052529	0.997	204223_at	PRELP	proline/arginine-rich end leucine-rich repeat protein
67	-0.769	0.0052529	0.997	211759_x_at	TBCB	tubulin folding cofactor B
68	-0.772	0.0052529	0.997	213530_at	RAB3GAP1	RAB3 GTPase activating protein subunit 1 (catalytic)
69	-0.772	0.0052529	0.997	214925_s_at	SPTAN1	spectrin, alpha, non-erythrocytic 1 (alpha-fodrin)
70	-0.772	0.0052529	0.997	215028_at	SEMA6A	sema domain, transmembrane domain (TM), and cytoplasmic domain, (semaphorin) 6A
71	0.769	0.0052529	0.997	219646_at	DEF8	differentially expressed in FDCP 8 homolog (mouse)
72	0.769	0.0052529	0.997	223997_at	FNIP1	folliculin interacting protein 1
73	-0.769	0.0052529	0.997	228927_at	ZNF397	zinc finger protein 397
74	-0.772	0.0052529	0.997	229083_at	HNRNPA0	heterogeneous nuclear ribonucleoprotein A0
75	0.772	0.0052529	0.997	231131_at	FAM133A	family with sequence similarity 133, member A
76	0.765	0.0058975	0.997	1555487_a_at	ACTR3B	ARP3 actin-related protein 3 homolog B (yeast)
77	-0.765	0.0058975	0.997	203543_s_at	KLF9	Kruppel-like factor 9
78	-0.765	0.0058975	0.997	210933_s_at	FSCN1	fascin homolog 1, actin-bundling protein (Strongylocentrotus purpuratus)
79	-0.762	0.0058975	0.997	212069_s_at	BAT2L	HLA-B associated transcript 2-like
80	-0.762	0.0058975	0.997	213436_at	CNR1	cannabinoid receptor 1 (brain)
81	-0.762	0.0058975	0.997	222045_s_at	PCIF1	PDX1 C-terminal inhibiting factor 1
82	-0.762	0.0058975	0.997	225672_at	GOLGA2	golgi autoantigen, golgin subfamily a, 2
83	-0.762	0.0058975	0.997	226820_at	ZNF362	zinc finger protein 362
84	-0.765	0.0058975	0.997	228088_at	SESTD1	SEC14 and spectrin domains 1
85	0.758	0.0065965	0.997	1554206_at	TMLHE	trimethyllysine hydroxylase, epsilon
86	-0.758	0.0065965	0.997	203224_at	RFK	riboflavin kinase
87	-0.758	0.0065965	0.997	208877_at	PAK2	p21 protein (Cdc42/Rac)-activated kinase 2
88	-0.758	0.0065965	0.997	218528_s_at	RNF38	ring finger protein 38
89	0.755	0.0065965	0.997	220619_at	CHD7	chromodomain helicase DNA binding protein 7
90	-0.755	0.0065965	0.997	225456_at	MED1	mediator complex subunit 1
91	-0.755	0.0065965	0.997	227446_s_at	C14orf167	chromosome 14 open reading frame 167
92	-0.755	0.0065965	0.997	235065_at	NA	NA
93	0.755	0.0065965	0.997	239481_at	FAM133A	family with sequence similarity 133, member A
94	0.755	0.0065965	0.997	240173_at	NA	NA
95	-0.751	0.0073532	0.997	201054_at	HNRNPA0	heterogeneous nuclear ribonucleoprotein A0
96	-0.745	0.0073532	0.997	201747_s_at	SAFB	scaffold attachment factor B
97	-0.751	0.0073532	0.997	212915_at	PDZRN3	PDZ domain containing ring finger 3
98	0.751	0.0073532	0.997	213902_at	ASAH1	N-acylsphingosine amidohydrolase (acid ceramidase) 1
99	0.747	0.0073532	0.997	221903_s_at	CYLD	cylindromatosis (turban tumor syndrome)
100	-0.747	0.0073532	0.997	223598_at	RAD23B	RAD23 homolog B (S. cerevisiae)
101	-0.751	0.0073532	0.997	225735_at	ANKRD50	ankyrin repeat domain 50
102	-0.747	0.0073532	0.997	230427_s_at	BAG5	BCL2-associated athanogene 5
103	0.74	0.0081706	0.997	1553830_s_at	NA	NA
104	-0.74	0.0081706	0.997	1555724_s_at	TAGLN	transgelin
105	-0.74	0.0081706	0.997	1556216_s_at	NA	NA
106	-0.74	0.0081706	0.997	210711_at	C1orf217	chromosome 1 open reading frame 217
107	-0.74	0.0081706	0.997	212049_at	WIPF2	WAS/WASL interacting protein family, member 2
108	-0.74	0.0081706	0.997	212130_x_at	EIF1	eukaryotic translation initiation factor 1
109	-0.744	0.0081706	0.997	213254_at	TNRC6B	trinucleotide repeat containing 6B
110	-0.744	0.0081706	0.997	218247_s_at	MEX3C	mex-3 homolog C (C. elegans)
111	0.744	0.0081706	0.997	235479_at	CPEB2	cytoplasmic polyadenylation element binding protein 2
112	-0.74	0.0081706	0.997	237839_at	NA	NA
113	-0.737	0.0090521	0.997	1552504_a_at	BRSK1	BR serine/threonine kinase 1
114	-0.737	0.0090521	0.997	1569149_at	PDLIM7	PDZ and LIM domain 7 (enigma)
115	-0.733	0.0090521	0.997	1569150_x_at	PDLIM7	PDZ and LIM domain 7 (enigma)
116	-0.737	0.0090521	0.997	202709_at	FMOD	fibromodulin
117	-0.733	0.0090521	0.997	203392_s_at	CTBP1	C-terminal binding protein 1
118	-0.733	0.0090521	0.997	203582_s_at	RAB4A	RAB4A, member RAS oncogene family
119	-0.733	0.0090521	0.997	209168_at	GPM6B	glycoprotein M6B
120	-0.733	0.0090521	0.997	210024_s_at	UBE2E3	ubiquitin-conjugating enzyme E2E 3 (UBC4/5 homolog, yeast)
121	-0.737	0.0090521	0.997	219418_at	NHEJ1	nonhomologous end-joining factor 1
122	0.737	0.0090521	0.997	220229_s_at	AP4E1	adaptor-related protein complex 4, epsilon 1 subunit
123	-0.737	0.0090521	0.997	226377_at	NA	NA
124	0.737	0.0090521	0.997	229609_at	LOC728190	hypothetical LOC728190
